# Supplementary material for: Evaluation of water quality and soil fertility in remediated farmland for protection of wetland ecology by planting different crops
Source: PeerJ. 2025 Nov 28;13:e20406. doi: 10.7717/peerj.20406 (PMC12667689; doi:10.7717/peerj.20406)
Supplement: Supplemental Information 2 [file peerj-13-20406-s002.txt]

1. The data of water quality

pH	dry  period	normal period									
C28	7.51	7.47	7.48	7.23	7.2	7.24				C28Chinese cabbage		C19	C1wheat
C1	7.8	7.76	7.81	7.18	7.15	7.2				C10colza oil		C20	C31barley
C31	7.82	7.78	7.83	7.25	7.23	7.26				C6/15/24�ݸ�		C24	C11mustard
C10	7.68	7.65	7.7	7.32	7.29	7.35						C17 C29Without harvesting
C11	7.63	7.52	7.71	7.16	7.25	7.04							
C6	7.51	7.49	7.54	7.19	7.17	7.21						C26	C25No tillage with water replenishment
C25	7.62	7.83	7.41	7.26	7.51	7.11						
C17	7.48	7.26	7.65	7.12	7.1	7.19							
													
													
Total nitrogen(mg/L)	dry  period	normal period									
C28	1.5	1.47	1.53	0.87	0.86	0.88							
C1	1.62	1.48	1.71	0.88	0.76	0.98							
C31	1.85	1.63	2.01	1.15	0.94	1.36							
C10	1.44	1.63	1.25	0.86	1.03	0.67							
C11	1.84	1.67	2.11	0.86	0.78	0.97							
C6	2.67	2.45	2.71	1.06	1.17	0.83							
C25	2.03	1.84	2.17	0.87	0.74	1.03							
C17	1.73	1.52	1.89	0.97	0.74	1.13							
													
													
Total phosphorus(mg/L)	dry  period	normal period								
C28	0.251	0.312	0.186	0.134	0.125	0.146							
C1	0.231	0.224	0.248	0.124	0.113	0.138							
C31	0.312	0.301	0.326	0.136	0.118	0.152							
C10	0.308	0.284	0.313	0.128	0.113	0.141							
C11	0.247	0.234	0.261	0.128	0.117	0.142							
C6	0.297	0.276	0.312	0.152	0.141	0.167							
C25	0.304	0.275	0.334	0.178	0.164	0.189							
C17	0.253	0.241	0.267	0.128	0.114	0.135							
													
													
Potassium permanganate(mg/L)	dry  period	normal period								
C28	5.76	5.34	6.11	4.76	4.21	5.13							
C1	4.24	3.98	4.56	5.01	4.73	5.34							
C31	7.43	7.02	7.76	5.23	4.91	5.52							
C10	5.84	5.53	6.14	4.83	4.41	5.24							
C11	5.67	5.24	6.01	5.12	4.86	5.37							
C6	4.21	3.94	4.53	4.71	4.36	5.07							
C25	4.12	3.94	4.35	4.57	4.39	4.78							
C17	4.88	4.65	5.12	5.12	5.43	4.82							
													
													
BOD(mg/L)	dry  period	normal period									
C28	3.78	3.46	4.02	5.63	5.34	5.91							
C1	3.35	3.12	3.54	5.21	5.03	5.47							
C31	6.24	6.01	6.48	4.51	4.32	4.8							
C10	4.75	4.42	4.96	5.83	5.57	6.04							
C11	4.58	4.39	4.74	5.67	5.24	5.93							
C6	3.27	3.04	3.51	4.23	4.52	3.97							
C25	3.54	3.21	3.74	4.52	4.73	4.16							
C17	3.89	3.61	4.03	5.36	5.12	5.71							
	4.175	3.9075	4.3775	5.12	4.98375	5.24875	5.1175						
4.153													
													
Total suspended solids(mg/L)	dry  period	normal period									
C28	20.54	18.56	22.37	11.94	10.34	13.42							
C1	16.57	13.41	18.87	15.21	13.74	17.69							
C31	29.61	27.84	30.97	8.45	7.13	9.86							
C10	26.54	24.31	28.67	6.87	5.49	8.32							
C11	24.67	20.76	25.66	13.85	12.67	14.69							
C6	18.67	16.42	20.06	8.04	8.36	7.71							
C25	13.61	12.33	14.58	6.38	5.87	6.78							
C17	16.74	13.54	19.67	9.34	7.89	10.77							
													
													
Total salt content(mg/L)	dry  period	normal period									
C28	611	583	642	423	401	446							
C1	634	607	671	415	443	384							
C31	716	753	678	386	357	404							
C10	718	746	684	406	435	381							
C11	674	648	683	408	387	415							
C6	523	501	556	367	342	396							
C25	487	453	503	326	314	346							
C17	507	486	514	439	418	469		


2. The data of soil fertility

Area	No.	Total potassium/(%)	Quick available potassium/(mg/kg)	Total phosphorus/(%)	Quick available phosphorus/(mg/kg)	Total nitrogen
/(%)	Alkali-hydrolyzed nitrogen
/(mg/kg)	Organic matter
/(g/kg)	pH
		K	K2O	K	K2O	P	P2O5	P	P2O5				
C1	C1- surface	0.84	1.01	166.4	300.57	0.087	0.198	71.56	163.90	0.052 	49.80	11.20	8.65
	C1- middle	0.86	1.04	126.2	352.13	0.074	0.169	33.52	76.77	0.040 	49.80	18.80	8.83
	C1- bottom	0.87	1.05	96.3	216.05	0.075	0.171	25.83	59.16	0.035 	43.40	10.00	9.06
C6	C6- surface	0.82	0.99	170.6	265.60	0.079	0.180	45.29	103.72	0.023 	44.80	14.30	8.32
	C6- middle	0.81	0.98	135.7	163.49	0.067	0.154	18.98	43.46	0.030 	42.70	8.31	8.56
	C6- bottom	0.81	0.98	161.3	92.10	0.068	0.156	12.77	59.25	0.010 	44.40	6.63	8.78
C10	C10- surface	0.79	0.95	245.4	295.79	0.081	0.185	41.08	94.08	0.038 	46.20	13.40	8.23
	C10- middle	0.87	1.05	190.5	329.60	0.081	0.184	39.07	89.48	0.044 	43.50	11.60	8.46
	C10- bottom	0.84	1.01	178.5	315.16	0.091	0.209	39.39	90.22	0.030 	41.90	14.60	8.56
C11	C11- surface	0.98	1.18	215.0	359.10	0.080	0.184	44.99	103.04	0.038 	43.10	11.30	8.12
	C11- middle	1.01	1.21	197.7	288.31	0.070	0.160	28.64	65.60	0.016 	46.20	5.18	8.26
	C11- bottom	0.96	1.16	211.3	314.62	0.060	0.138	11.17	75.58	0.031 	42.30	1.14	8.39
C17	C17- surface	1.20	1.44	234.9	383.14	0.092	0.210	47.69	109.23	0.038 	68.30	10.80	8.30
	C17- middle	1.30	1.57	227.6	374.34	0.054	0.123	34.66	79.38	0.031 	72.20	12.30	8.31
	C17- bottom	1.37	1.65	206.2	348.45	0.078	0.179	28.98	86.38	0.041 	94.30	9.98	8.52
C25	C25- surface	0.79	0.95	289.2	474.02	0.088	0.202	52.50	120.24	0.054 	49.00	16.20	8.25
	C25- middle	0.82	0.99	259.8	313.15	0.082	0.189	42.88	98.21	0.013 	65.20	16.20	8.36
	C25- bottom	0.76	0.92	199.8	300.74	0.068	0.155	16.11	86.89	0.032 	69.80	17.30	8.55
C28	C28- surface	0.80	0.97	231.8	379.38	0.086	0.197	37.26	85.35	0.045 	53.90	11.50	8.53
	C28- middle	0.97	1.16	232.1	339.75	0.065	0.149	14.00	52.06	0.026 	38.60	12.40	8.69
	C28- bottom	0.91	1.10	238.3	307.19	0.063	0.145	9.99	16.88	0.031 	33.40	11.30	8.88
C31	C31- surface	0.91	1.10	201.4	342.71	0.070	0.161	14.00	52.06	0.014 	49.70	4.51	8.55
	C31- middle	0.86	1.03	286.9	345.76	0.086	0.197	34.86	79.84	0.017 	67.70	5.22	8.46
	C31- bottom	0.91	1.09	228.5	325.35	0.089	0.203	48.09	110.15	0.050 	56.10	6.07	8.19
Con 1	Con 1- surface	0.92	1.11	232.6	280.35	0.083	0.131	46.61	106.76	0.053 	60.40	16.00	8.60
	Con 1- middle	0.91	1.10	225.7	271.98	0.073	0.138	39.27	59.94	0.054 	61.90	17.00	8.71
	Con 1- bottom	0.91	1.10	224.9	271.06	0.072	0.146	34.65	49.36	0.048 	87.60	14.90	8.96
Con 2	Con 2- surface	0.87	1.05	252.8	304.62	0.087	0.198	45.69	104.64	0.055 	75.40	15.30	8.66
	Con 2- middle	0.81	0.97	237.8	286.58	0.066	0.132	22.38	51.25	0.037 	65.90	13.80	8.78
	Con 2- bottom	0.90	1.08	246.9	287.59	0.055	0.127	9.79	22.42	0.020 	49.60	13.80	8.91


					
